# Supplementary material for: Effects of Season, Habitat, and Host Characteristics on Ectoparasites of Wild Rodents in a Mosaic Rural Landscape
Source: Animals (Basel). 2024 Jan 18;14(2):304. doi: 10.3390/ani14020304 (PMC10812489; doi:10.3390/ani14020304)
Supplement: Supplementary file 1 [file animals-14-00304-s001.zip]

Archive with 1 entries (1 files):
- animals-2810615-supplementary.xlsx
