# Supplementary material for: Effects of Season, Habitat, and Host Characteristics on Ectoparasites of Wild Rodents in a Mosaic Rural Landscape
Source: Animals (Basel). 2024 Jan 18;14(2):304. doi: 10.3390/ani14020304 (PMC10812489; doi:10.3390/ani14020304)
Supplement: Supplementary file 1 [file animals-14-00304-s001.zip › animals-2810615-supplementary.xlsx]

## Sheet: Table S1
	Station	Transect	Year	Month	Land use intensity	Presence of woody vegetation	Host species abundance (ind/100 trap-nights)	Total abundance (ind/100 trap-nights)	Species	Sex	Age	Weight (g)	Fleas	Flea numbers	Ticks	Tick numbers	Mites	Lice	Co-infection
1	Barghis	1	2010	8	0	1	35.7143	35.7143	A. flavicollis	female	subadult	24	1	NA	1	NA	0	0	2
2	Barghis	1	2010	8	0	1	35.7143	35.7143	A. flavicollis	female	adult	35.5	0	0	1	1	1	1	3
3	Barghis	1	2010	8	0	1	35.7143	35.7143	A. flavicollis	male	adult	30.5	1	NA	1	1	1	0	3
4	Barghis	1	2010	8	0	1	35.7143	35.7143	A. flavicollis	male	adult	28	1	NA	1	1	1	0	3
5	Barghis	1	2010	8	0	1	35.7143	35.7143	A. flavicollis	male	adult	29	0	0	1	8	1	0	2
6	Barghis	1	2010	8	0	1	35.7143	35.7143	A. flavicollis	male	adult	42	0	0	1	6	0	0	1
7	Barghis	1	2010	8	0	1	35.7143	35.7143	A. flavicollis	male	adult	24	1	NA	1	1	0	0	2
8	Barghis	1	2010	8	0	1	35.7143	35.7143	A. flavicollis	female	adult	34	0	0	1	9	1	0	2
9	Barghis	1	2010	8	0	1	35.7143	35.7143	A. flavicollis	male	adult	25	1	NA	0	0	1	1	3
10	Barghis	1	2010	8	0	1	35.7143	35.7143	A. flavicollis	female	adult	36.5	0	0	1	4	0	0	1
11	Barghis	2	2010	8	0	1	30.8824	33.8235	A. flavicollis	male	subadult	22	0	0	1	22	0	0	1
12	Barghis	2	2010	8	0	1	30.8824	33.8235	A. flavicollis	male	adult	23	1	NA	0	0	0	0	1
13	Barghis	2	2010	8	0	1	30.8824	33.8235	A. flavicollis	male	subadult	20	0	0	1	28	0	0	1
14	Barghis	2	2010	8	0	1	30.8824	33.8235	A. flavicollis	female	subadult	19	0	0	1	2	0	0	1
15	Barghis	2	2010	8	0	1	30.8824	33.8235	A. flavicollis	female	adult	21	0	0	1	3	0	0	1
16	Barghis	2	2010	8	0	1	30.8824	33.8235	A. flavicollis	male	adult	26.5	0	0	1	9	0	0	1
17	Barghis	2	2010	8	0	1	2.94118	33.8235	A. agrarius	male	adult	21.5	1	NA	1	11	0	0	2
18	Barghis	3	2010	8	1	1	2.22222	10	M. arvalis	male	adult	31	0	0	1	10	0	0	1
19	Barghis	4	2010	8	1	1	9.30233	18.6047	M. arvalis	female	subadult	15.5	0	0	1	3	1	0	2
20	Barghis	4	2010	8	1	1	6.97674	18.6047	A. flavicollis	male	adult	31	1	NA	1	7	0	0	2
21	Barghis	4	2010	8	1	1	9.30233	18.6047	M. arvalis	female	adult	35	0	0	0	0	1	0	1
22	Barghis	4	2010	8	1	1	2.32558	18.6047	A. agrarius	male	adult	17.5	1	NA	1	16	1	0	3
23	Barghis	4	2010	8	1	1	6.97674	18.6047	A. flavicollis	male	adult	33	0	0	1	22	1	1	3
24	Barghis	5	2010	8	1	0	48.5294	54.4118	M. arvalis	female	adult	44	0	0	0	0	0	0	0
25	Barghis	5	2010	8	1	0	48.5294	54.4118	M. arvalis	female	adult	31	1	NA	0	0	0	0	1
26	Barghis	5	2010	8	1	0	48.5294	54.4118	M. arvalis	male	adult	44	1	NA	0	0	0	0	1
27	Barghis	5	2010	8	1	0	48.5294	54.4118	M. arvalis	male	adult	47	0	0	0	0	0	0	0
28	Barghis	5	2010	8	1	0	48.5294	54.4118	M. arvalis	male	subadult	15	1	NA	0	0	0	0	1
29	Barghis	5	2010	8	1	0	48.5294	54.4118	M. arvalis	male	subadult	15.5	0	0	1	2	0	0	1
30	Barghis	5	2010	8	1	0	2.94118	54.4118	A. flavicollis	male	adult	32	1	NA	0	0	1	0	2
31	Barghis	5	2010	8	1	0	48.5294	54.4118	M. arvalis	female	adult	31.5	1	NA	0	0	0	1	2
32	Barghis	5	2010	8	1	0	2.94118	54.4118	A. agrarius	male	subadult	17	0	0	0	0	1	0	1
33	Barghis	5	2010	8	1	0	48.5294	54.4118	M. arvalis	male	adult	28	1	NA	0	0	0	0	1
34	Barghis	5	2010	8	1	0	48.5294	54.4118	M. arvalis	male	subadult	14	0	0	0	0	0	0	0
35	Barghis	5	2010	8	1	0	48.5294	54.4118	M. arvalis	male	adult	32	1	NA	0	0	0	0	1
36	Barghis	5	2010	8	1	0	48.5294	54.4118	M. arvalis	female	adult	35	0	0	0	0	0	0	0
37	Barghis	5	2010	8	1	0	48.5294	54.4118	M. arvalis	female	subadult	17.5	0	0	0	0	1	0	1
38	Barghis	5	2010	8	1	0	48.5294	54.4118	M. arvalis	male	adult	38	0	0	0	0	0	0	0
39	Barghis	6	2010	8	1	0	16.3636	16.3636	M. arvalis	female	subadult	20	1	NA	0	0	0	0	1
40	Barghis	6	2010	8	1	0	16.3636	16.3636	M. arvalis	male	adult	43	0	0	1	1	0	0	1
41	Barghis	6	2010	8	1	0	16.3636	16.3636	M. arvalis	female	adult	43	0	0	0	0	0	0	0
42	Benesti	1	2010	8	0	0	26.6667	31.6667	A. agrarius	female	adult	38	0	0	0	0	0	0	0
43	Benesti	1	2010	8	0	0	26.6667	31.6667	A. agrarius	male	adult	30	0	0	1	2	1	0	2
44	Benesti	1	2010	8	0	0	26.6667	31.6667	A. agrarius	female	adult	26.5	0	0	0	0	0	0	0
45	Benesti	1	2010	8	0	0	26.6667	31.6667	A. agrarius	male	subadult	14.5	0	0	1	1	1	0	2
46	Benesti	1	2010	8	0	0	26.6667	31.6667	A. agrarius	male	subadult	13	0	0	1	1	1	0	2
47	Benesti	1	2010	8	0	0	26.6667	31.6667	A. agrarius	male	subadult	11	0	0	1	6	1	1	3
48	Benesti	1	2010	8	0	0	26.6667	31.6667	A. agrarius	male	subadult	14	1	NA	0	0	0	0	1
49	Benesti	1	2010	8	0	0	3.33333	31.6667	M. arvalis	male	adult	25	1	NA	1	1	0	0	2
50	Benesti	1	2010	8	0	0	26.6667	31.6667	A. agrarius	female	adult	32	0	0	1	2	1	1	3
51	Benesti	1	2010	8	0	0	26.6667	31.6667	A. agrarius	female	adult	24	1	NA	0	0	0	0	1
52	Benesti	1	2010	8	0	0	26.6667	31.6667	A. agrarius	male	subadult	16	1	NA	0	0	0	0	1
53	Benesti	1	2010	8	0	0	26.6667	31.6667	A. agrarius	male	subadult	15	0	0	1	1	0	1	2
54	Benesti	1	2010	8	0	0	26.6667	31.6667	A. agrarius	male	subadult	16	0	0	0	0	0	0	0
55	Benesti	1	2010	8	0	0	1.66667	31.6667	M. musculus	female	adult	17	0	0	0	0	1	0	1
56	Benesti	1	2010	8	0	0	3.33333	31.6667	M. arvalis	female	adult	28.5	0	0	0	0	0	0	0
57	Benesti	1	2010	8	0	0	26.6667	31.6667	A. agrarius	male	subadult	15	0	0	0	0	1	0	1
58	Benesti	1	2010	8	0	0	26.6667	31.6667	A. agrarius	male	subadult	17	0	0	0	0	1	0	1
59	Benesti	1	2010	8	0	0	26.6667	31.6667	A. agrarius	female	adult	31.5	1	NA	0	0	0	1	2
60	Benesti	4	2010	8	1	1	2.38095	2.38095	M. arvalis	female	subadult	14.5	0	0	1	4	1	0	2
61	Benesti	5	2010	8	0	0	5.10204	6.12245	A. agrarius	male	subadult	18	0	0	0	0	1	1	2
62	Benesti	5	2010	8	0	0	5.10204	6.12245	A. agrarius	male	subadult	14	0	0	0	0	1	0	1
63	Benesti	5	2010	8	0	0	1.02041	6.12245	A. flavicollis	male	subadult	NA	0	0	0	0	1	1	2
64	Benesti	5	2010	8	0	0	5.10204	6.12245	A. agrarius	female	subadult	17	0	0	1	3	1	1	3
65	Benesti	5	2010	8	0	0	5.10204	6.12245	A. agrarius	male	subadult	14	0	0	1	1	1	1	3
66	Benesti	5	2010	8	0	0	5.10204	6.12245	A. agrarius	male	subadult	18.5	0	0	1	5	1	0	2
67	Iacobeni	1	2010	9	0	0	53.8462	63.4615	A. agrarius	male	subadult	13	0	0	1	1	0	1	2
68	Iacobeni	1	2010	9	0	0	53.8462	63.4615	A. agrarius	male	subadult	15	0	0	0	0	0	0	0
69	Iacobeni	1	2010	9	0	0	53.8462	63.4615	A. agrarius	male	subadult	14	0	0	0	0	0	1	1
70	Iacobeni	1	2010	9	0	0	53.8462	63.4615	A. agrarius	male	adult	17.5	1	NA	1	10	0	0	2
71	Iacobeni	1	2010	9	0	0	53.8462	63.4615	A. agrarius	female	subadult	14	1	NA	0	0	0	0	1
72	Iacobeni	1	2010	9	0	0	7.69231	63.4615	M. arvalis	male	adult	33	1	NA	0	0	1	0	2
73	Iacobeni	1	2010	9	0	0	53.8462	63.4615	A. agrarius	male	subadult	17	0	0	1	13	0	0	1
74	Iacobeni	1	2010	9	0	0	53.8462	63.4615	A. agrarius	male	subadult	14.5	0	0	1	1	0	0	1
75	Iacobeni	1	2010	9	0	0	53.8462	63.4615	A. agrarius	female	subadult	17	1	NA	1	16	1	0	3
76	Iacobeni	1	2010	9	0	0	53.8462	63.4615	A. agrarius	male	adult	27	0	0	1	3	1	0	2
77	Iacobeni	1	2010	9	0	0	53.8462	63.4615	A. agrarius	female	subadult	8.5	0	0	0	0	1	0	1
78	Iacobeni	1	2010	9	0	0	53.8462	63.4615	A. agrarius	female	subadult	13.5	0	0	0	0	1	0	1
79	Iacobeni	1	2010	9	0	0	53.8462	63.4615	A. agrarius	male	subadult	15.5	0	0	1	1	1	0	2
80	Iacobeni	1	2010	9	0	0	53.8462	63.4615	A. agrarius	male	subadult	9.5	0	0	0	0	1	0	1
81	Iacobeni	1	2010	9	0	0	53.8462	63.4615	A. agrarius	female	subadult	12.5	0	0	1	1	0	0	1
82	Iacobeni	1	2010	9	0	0	53.8462	63.4615	A. agrarius	female	adult	30.5	1	NA	1	1	1	0	3
83	Iacobeni	1	2010	9	0	0	7.69231	63.4615	M. arvalis	female	adult	25.5	0	0	0	0	1	0	1
84	Iacobeni	1	2010	9	0	0	7.69231	63.4615	M. arvalis	female	adult	24	0	0	0	0	1	0	1
85	Iacobeni	1	2010	9	0	0	53.8462	63.4615	A. agrarius	male	subadult	17.5	1	NA	1	1	0	0	2
86	Iacobeni	1	2010	9	0	0	53.8462	63.4615	A. agrarius	male	subadult	15.5	0	0	1	8	0	0	1
87	Iacobeni	1	2010	9	0	0	53.8462	63.4615	A. agrarius	female	subadult	14	1	NA	0	0	1	0	2
88	Iacobeni	1	2010	9	0	0	1.92308	63.4615	A. sylvaticus	female	subadult	10	0	0	0	0	0	0	0
89	Iacobeni	2	2010	9	1	0	4.41176	5.88235	M. arvalis	female	adult	32	0	0	0	0	0	0	0
90	Iacobeni	2	2010	9	1	0	1.47059	5.88235	A. agrarius	male	subadult	16.5	0	0	0	0	0	1	1
91	Iacobeni	3	2010	9	2	0	4.93827	4.93827	M. arvalis	female	adult	31	0	0	0	0	0	0	0
92	Iacobeni	4	2010	9	2	0	50	112.5	A. agrarius	female	adult	27	0	0	0	0	1	0	1
93	Iacobeni	4	2010	9	2	0	42.5	112.5	M. arvalis	female	subadult	13.5	0	0	0	0	1	0	1
94	Iacobeni	4	2010	9	2	0	42.5	112.5	M. arvalis	female	adult	31.5	1	NA	0	0	1	0	2
95	Iacobeni	4	2010	9	2	0	50	112.5	A. agrarius	male	subadult	14	0	0	0	0	1	0	1
96	Iacobeni	4	2010	9	2	0	50	112.5	A. agrarius	male	adult	25.5	0	0	0	0	1	0	1
97	Iacobeni	4	2010	9	2	0	42.5	112.5	M. arvalis	female	adult	23.5	0	0	0	0	1	0	1
98	Iacobeni	4	2010	9	2	0	50	112.5	A. agrarius	male	adult	30	0	0	0	0	1	0	1
99	Iacobeni	4	2010	9	2	0	50	112.5	A. agrarius	male	subadult	13.5	0	0	0	0	1	0	1
100	Iacobeni	4	2010	9	2	0	50	112.5	A. agrarius	male	subadult	9.5	0	0	0	0	0	0	0
101	Iacobeni	4	2010	9	2	0	42.5	112.5	M. arvalis	female	adult	20.5	0	0	0	0	1	0	1
102	Iacobeni	4	2010	9	2	0	42.5	112.5	M. arvalis	male	subadult	10.5	0	0	0	0	1	0	1
103	Iacobeni	4	2010	9	2	0	12.5	112.5	A. sylvaticus	male	adult	17.5	0	0	0	0	1	0	1
104	Iacobeni	4	2010	9	2	0	42.5	112.5	M. arvalis	male	adult	43	1	NA	0	0	0	0	1
105	Iacobeni	4	2010	9	2	0	7.5	112.5	A. flavicollis	male	adult	31.5	0	0	0	0	0	0	0
106	Iacobeni	4	2010	9	2	0	42.5	112.5	M. arvalis	male	subadult	10	1	NA	0	0	0	0	1
107	Iacobeni	4	2010	9	2	0	50	112.5	A. agrarius	male	subadult	15	0	0	0	0	0	0	0
108	Iacobeni	4	2010	9	2	0	50	112.5	A. agrarius	male	adult	30	0	0	0	0	1	0	1
109	Iacobeni	4	2010	9	2	0	42.5	112.5	M. arvalis	male	subadult	16	1	NA	0	0	1	0	2
110	Iacobeni	4	2010	9	2	0	12.5	112.5	A. sylvaticus	male	adult	17.5	0	0	0	0	1	1	2
111	Iacobeni	4	2010	9	2	0	50	112.5	A. agrarius	female	subadult	13.5	0	0	1	1	1	0	2
112	Iacobeni	4	2010	9	2	0	50	112.5	A. agrarius	female	adult	23.5	0	0	0	0	1	1	2
113	Iacobeni	4	2010	9	2	0	42.5	112.5	M. arvalis	male	adult	45	1	NA	0	0	1	1	3
114	Iacobeni	5	2010	9	2	0	3.33333	30	M. arvalis	male	adult	39	0	0	0	0	1	0	1
115	Iacobeni	5	2010	9	2	0	6.66667	30	A. flavicollis	male	adult	36	0	0	0	0	1	0	1
116	Iacobeni	5	2010	9	2	0	13.3333	30	A. agrarius	female	adult	28	1	NA	0	0	0	0	1
117	Iacobeni	5	2010	9	2	0	3.33333	30	M. arvalis	female	adult	47.5	0	0	0	0	1	0	1
118	Iacobeni	5	2010	9	2	0	13.3333	30	A. agrarius	male	subadult	15.5	0	0	1	1	0	0	1
119	Iacobeni	5	2010	9	2	0	6.66667	30	A. flavicollis	female	adult	36	0	0	0	0	0	0	0
120	Iacobeni	5	2010	9	2	0	6.66667	30	A. flavicollis	female	adult	35	0	0	0	0	0	0	0
121	Iacobeni	5	2010	9	2	0	13.3333	30	A. agrarius	female	adult	25	0	0	0	0	0	1	1
122	Iacobeni	6	2010	9	2	0	14.5833	14.5833	M. arvalis	female	subadult	22	0	0	0	0	0	0	0
123	Iacobeni	6	2010	9	2	0	14.5833	14.5833	M. arvalis	female	adult	34	0	0	0	0	1	0	1
124	Iacobeni	7	2010	9	1	0	34.4828	94.8276	A. agrarius	female	subadult	15	1	NA	0	0	0	0	1
125	Iacobeni	7	2010	9	1	0	56.8966	94.8276	M. arvalis	female	adult	33	1	NA	0	0	1	1	3
126	Iacobeni	7	2010	9	1	0	56.8966	94.8276	M. arvalis	female	subadult	17	0	0	0	0	0	0	0
127	Iacobeni	7	2010	9	1	0	34.4828	94.8276	A. agrarius	female	adult	27	1	NA	0	0	0	0	1
128	Iacobeni	7	2010	9	1	0	1.72414	94.8276	A. sylvaticus	male	subadult	12.5	0	0	0	0	0	0	0
129	Iacobeni	7	2010	9	1	0	56.8966	94.8276	M. arvalis	male	adult	42	0	0	0	0	1	0	1
130	Iacobeni	7	2010	9	1	0	56.8966	94.8276	M. arvalis	male	adult	39.5	0	0	0	0	1	1	2
131	Iacobeni	7	2010	9	1	0	56.8966	94.8276	M. arvalis	female	subadult	17.5	0	0	0	0	0	0	0
132	Iacobeni	7	2010	9	1	0	56.8966	94.8276	M. arvalis	female	adult	40	0	0	0	0	0	1	1
133	Iacobeni	7	2010	9	1	0	1.72414	94.8276	A. flavicollis	male	adult	22	0	0	0	0	1	0	1
134	Iacobeni	7	2010	9	1	0	56.8966	94.8276	M. arvalis	female	adult	36	0	0	0	0	1	1	2
135	Iacobeni	7	2010	9	1	0	56.8966	94.8276	M. arvalis	male	subadult	17	0	0	0	0	0	0	0
136	Iacobeni	7	2010	9	1	0	56.8966	94.8276	M. arvalis	female	adult	31.5	0	0	0	0	0	1	1
137	Iacobeni	7	2010	9	1	0	34.4828	94.8276	A. agrarius	female	subadult	14	0	0	1	3	1	0	2
138	Iacobeni	7	2010	9	1	0	56.8966	94.8276	M. arvalis	female	adult	25	0	0	0	0	1	1	2
139	Iacobeni	7	2010	9	1	0	56.8966	94.8276	M. arvalis	female	adult	36.5	0	0	0	0	1	0	1
140	Iacobeni	8	2010	9	1	1	14.5161	88.7097	A. agrarius	male	subadult	16	0	0	0	0	0	0	0
141	Iacobeni	8	2010	9	1	1	14.5161	88.7097	A. agrarius	male	subadult	15	1	NA	0	0	0	0	1
142	Iacobeni	8	2010	9	1	1	70.9677	88.7097	M. arvalis	female	subadult	16.5	0	0	0	0	1	0	1
143	Iacobeni	8	2010	9	1	1	70.9677	88.7097	M. arvalis	male	adult	53	0	0	0	0	1	0	1
144	Iacobeni	8	2010	9	1	1	70.9677	88.7097	M. arvalis	female	adult	40	0	0	0	0	1	0	1
145	Iacobeni	8	2010	9	1	1	70.9677	88.7097	M. arvalis	male	adult	51	0	0	0	0	1	0	1
146	Iacobeni	8	2010	9	1	1	14.5161	88.7097	A. agrarius	female	adult	27.5	1	NA	0	0	1	1	3
147	Iacobeni	8	2010	9	1	1	70.9677	88.7097	M. arvalis	female	adult	37.5	1	NA	0	0	1	0	2
148	Iacobeni	8	2010	9	1	1	70.9677	88.7097	M. arvalis	female	adult	50	1	NA	0	0	0	0	1
149	Iacobeni	8	2010	9	1	1	70.9677	88.7097	M. arvalis	male	subadult	17.5	0	0	0	0	1	0	1
150	Iacobeni	8	2010	9	1	1	70.9677	88.7097	M. arvalis	female	subadult	17.5	0	0	0	0	1	0	1
151	Iacobeni	8	2010	9	1	1	3.22581	88.7097	A. flavicollis	female	adult	21.5	0	0	0	0	0	0	0
152	Iacobeni	8	2010	9	1	1	70.9677	88.7097	M. arvalis	male	adult	43	1	NA	0	0	1	0	2
153	Iacobeni	9	2010	9	1	1	35.9375	43.75	M. arvalis	female	adult	32.5	1	NA	0	0	1	0	2
154	Iacobeni	10	2010	9	1	1	62.1212	62.1212	M. arvalis	male	subadult	16.5	0	0	0	0	0	0	0
155	Iacobeni	10	2010	9	1	1	62.1212	62.1212	M. arvalis	male	adult	44	0	0	0	0	1	0	1
156	Iacobeni	10	2010	9	1	1	62.1212	62.1212	M. arvalis	male	adult	41	1	NA	1	1	1	0	3
157	Iacobeni	10	2010	9	1	1	62.1212	62.1212	M. arvalis	female	adult	37	1	NA	0	0	0	0	1
158	Iacobeni	10	2010	9	1	1	62.1212	62.1212	M. arvalis	male	adult	NA	0	0	0	0	1	1	2
159	Iacobeni	10	2010	9	1	1	62.1212	62.1212	M. arvalis	male	adult	38	1	NA	1	3	1	0	3
160	Iacobeni	10	2010	9	1	1	62.1212	62.1212	M. arvalis	female	subadult	16	1	NA	0	0	0	0	1
161	Iacobeni	10	2010	9	1	1	62.1212	62.1212	M. arvalis	female	adult	40	0	0	0	0	1	0	1
162	Iacobeni	10	2010	9	1	1	62.1212	62.1212	M. arvalis	male	adult	46	0	0	0	0	1	0	1
163	Iacobeni	14	2010	9	1	0	66.6667	66.6667	M. arvalis	male	subadult	15.5	1	NA	0	0	1	1	3
164	Iacobeni	14	2010	9	1	0	66.6667	66.6667	M. arvalis	male	subadult	15.5	1	NA	0	0	1	0	2
165	Iacobeni	14	2010	9	1	0	66.6667	66.6667	M. arvalis	male	subadult	16	0	0	0	0	1	1	2
166	Iacobeni	14	2010	9	1	0	66.6667	66.6667	M. arvalis	female	adult	34	0	0	0	0	0	0	0
167	Iacobeni	14	2010	9	1	0	66.6667	66.6667	M. arvalis	female	adult	36	0	0	0	0	1	0	1
168	Iacobeni	14	2010	9	1	0	66.6667	66.6667	M. arvalis	male	subadult	21	0	0	0	0	1	1	2
169	Iacobeni	14	2010	9	1	0	66.6667	66.6667	M. arvalis	male	subadult	18	0	0	0	0	1	1	2
170	Iacobeni	14	2010	9	1	0	66.6667	66.6667	M. arvalis	male	subadult	20	0	0	0	0	1	0	1
171	Iacobeni	14	2010	9	1	0	66.6667	66.6667	M. arvalis	male	subadult	14.5	0	0	0	0	1	1	2
172	Iacobeni	14	2010	9	1	0	66.6667	66.6667	M. arvalis	male	subadult	15	1	NA	0	0	0	1	2
173	Iacobeni	14	2010	9	1	0	66.6667	66.6667	M. arvalis	male	subadult	21	0	0	0	0	1	0	1
174	Iacobeni	14	2010	9	1	0	66.6667	66.6667	M. arvalis	female	subadult	16	1	NA	0	0	1	0	2
175	Iacobeni	14	2010	9	1	0	66.6667	66.6667	M. arvalis	male	subadult	13	0	0	0	0	1	1	2
176	Iacobeni	15	2010	9	0	0	20.339	113.559	A. sylvaticus	male	subadult	NA	0	0	0	0	0	0	0
177	Iacobeni	15	2010	9	0	0	20.339	113.559	A. sylvaticus	female	adult	17.5	0	0	0	0	1	0	1
178	Iacobeni	15	2010	9	0	0	40.678	113.559	M. arvalis	female	subadult	17.5	0	0	0	0	1	0	1
179	Iacobeni	15	2010	9	0	0	50.8475	113.559	A. agrarius	female	subadult	15.5	0	0	0	0	0	0	0
180	Iacobeni	15	2010	9	0	0	40.678	113.559	M. arvalis	male	subadult	18	1	NA	0	0	1	0	2
181	Iacobeni	15	2010	9	0	0	40.678	113.559	M. arvalis	female	subadult	18	0	0	0	0	1	1	2
182	Iacobeni	15	2010	9	0	0	40.678	113.559	M. arvalis	female	adult	28	0	0	0	0	1	1	2
183	Iacobeni	15	2010	9	0	0	40.678	113.559	M. arvalis	female	adult	28	1	NA	0	0	1	1	3
184	Iacobeni	15	2010	9	0	0	50.8475	113.559	A. agrarius	female	subadult	13.5	0	0	1	1	1	0	2
185	Iacobeni	15	2010	9	0	0	50.8475	113.559	A. agrarius	female	adult	20.5	0	0	0	0	1	1	2
186	Iacobeni	15	2010	9	0	0	50.8475	113.559	A. agrarius	male	subadult	12.5	0	0	0	0	1	0	1
187	Iacobeni	15	2010	9	0	0	40.678	113.559	M. arvalis	male	adult	39	0	0	0	0	1	1	2
188	Iacobeni	15	2010	9	0	0	50.8475	113.559	A. agrarius	female	subadult	16.5	1	NA	0	0	1	0	2
189	Iacobeni	15	2010	9	0	0	50.8475	113.559	A. agrarius	female	subadult	14.5	1	NA	0	0	1	0	2
190	Iacobeni	15	2010	9	0	0	50.8475	113.559	A. agrarius	male	subadult	15.5	1	NA	0	0	1	0	2
191	Iacobeni	15	2010	9	0	0	50.8475	113.559	A. agrarius	male	subadult	15.5	1	NA	0	0	1	0	2
192	Iacobeni	15	2010	9	0	0	40.678	113.559	M. arvalis	female	subadult	18	0	0	0	0	1	0	1
193	Iacobeni	15	2010	9	0	0	40.678	113.559	M. arvalis	female	subadult	18	0	0	0	0	1	0	1
194	Iacobeni	15	2010	9	0	0	40.678	113.559	M. arvalis	male	adult	46.5	1	NA	0	0	1	1	3
195	Iacobeni	15	2010	9	0	0	50.8475	113.559	A. agrarius	female	subadult	14	0	0	0	0	1	0	1
196	Iacobeni	15	2010	9	0	0	40.678	113.559	M. arvalis	male	subadult	14	0	0	0	0	1	0	1
197	Iacobeni	15	2010	9	0	0	40.678	113.559	M. arvalis	male	subadult	15	0	0	0	0	1	0	1
198	Iacobeni	15	2010	9	0	0	40.678	113.559	M. arvalis	female	subadult	15.5	1	NA	0	0	1	0	2
199	Iacobeni	15	2010	9	0	0	20.339	113.559	A. sylvaticus	female	subadult	13.5	0	0	0	0	1	0	1
200	Iacobeni	15	2010	9	0	0	50.8475	113.559	A. agrarius	male	subadult	13	0	0	0	0	0	1	1
201	Iacobeni	15	2010	9	0	0	40.678	113.559	M. arvalis	female	subadult	13.5	1	NA	0	0	1	0	2
202	Iacobeni	15	2010	9	0	0	50.8475	113.559	A. agrarius	male	subadult	16	0	0	0	0	1	0	1
203	Iacobeni	15	2010	9	0	0	50.8475	113.559	A. agrarius	female	subadult	15.5	1	NA	0	0	1	0	2
204	Iacobeni	15	2010	9	0	0	50.8475	113.559	A. agrarius	male	subadult	15.5	0	0	0	0	1	1	2
205	Iacobeni	15	2010	9	0	0	40.678	113.559	M. arvalis	female	subadult	18	0	0	0	0	1	0	1
206	Iacobeni	15	2010	9	0	0	50.8475	113.559	A. agrarius	female	subadult	11.5	0	0	0	0	1	0	1
207	Iacobeni	15	2010	9	0	0	50.8475	113.559	A. agrarius	female	subadult	13	0	0	0	0	1	0	1
208	Iacobeni	15	2010	9	0	0	40.678	113.559	M. arvalis	female	subadult	15	0	0	0	0	1	1	2
209	Iacobeni	15	2010	9	0	0	50.8475	113.559	A. agrarius	female	adult	28.5	1	NA	0	0	1	0	2
210	Iacobeni	15	2010	9	0	0	50.8475	113.559	A. agrarius	female	subadult	13	0	0	0	0	1	0	1
211	Iacobeni	15	2010	9	0	0	40.678	113.559	M. arvalis	male	adult	39	0	0	0	0	1	0	1
212	Iacobeni	15	2010	9	0	0	50.8475	113.559	A. agrarius	male	subadult	14.5	0	0	0	0	1	0	1
213	Iacobeni	15	2010	9	0	0	20.339	113.559	A. sylvaticus	female	subadult	17.5	1	NA	0	0	0	0	1
214	Iacobeni	15	2010	9	0	0	50.8475	113.559	A. agrarius	female	subadult	13	1	NA	0	0	1	0	2
215	Iacobeni	15	2010	9	0	0	20.339	113.559	A. sylvaticus	male	subadult	14	0	0	0	0	1	0	1
216	Iacobeni	15	2010	9	0	0	1.69492	113.559	A. flavicollis	female	adult	27	0	0	0	0	1	0	1
217	Iacobeni	15	2010	9	0	0	20.339	113.559	A. sylvaticus	male	subadult	14	0	0	0	0	0	0	0
218	Iacobeni	15	2010	9	0	0	20.339	113.559	A. sylvaticus	male	subadult	12.5	0	0	0	0	0	0	0
219	Iacobeni	15	2010	9	0	0	50.8475	113.559	A. agrarius	female	subadult	13	0	0	0	0	1	0	1
220	Iacobeni	15	2010	9	0	0	50.8475	113.559	A. agrarius	male	subadult	13.5	0	0	0	0	1	0	1
221	Iacobeni	15	2010	9	0	0	20.339	113.559	A. sylvaticus	male	subadult	9	1	NA	0	0	0	0	1
222	Iacobeni	15	2010	9	0	0	40.678	113.559	M. arvalis	female	subadult	17.5	0	0	0	0	1	0	1
223	Iacobeni	15	2010	9	0	0	40.678	113.559	M. arvalis	female	adult	33	1	NA	0	0	1	1	3
224	Iacobeni	15	2010	9	0	0	40.678	113.559	M. arvalis	male	subadult	16.5	0	0	0	0	1	1	2
225	Iacobeni	15	2010	9	0	0	40.678	113.559	M. arvalis	female	subadult	17	1	NA	0	0	1	0	2
226	Iacobeni	15	2010	9	0	0	20.339	113.559	A. sylvaticus	female	subadult	12.5	1	NA	0	0	1	0	2
227	Iacobeni	16	2010	9	1	0	13.1148	45.9016	M. arvalis	female	subadult	15.5	1	NA	0	0	1	0	2
228	Iacobeni	16	2010	9	1	0	13.1148	45.9016	M. arvalis	female	adult	27	0	0	0	0	1	0	1
229	Iacobeni	16	2010	9	1	0	13.1148	45.9016	M. arvalis	female	adult	28	0	0	0	0	1	0	1
230	Iacobeni	16	2010	9	1	0	32.7869	45.9016	A. agrarius	male	subadult	14.5	1	NA	0	0	1	0	2
231	Iacobeni	16	2010	9	1	0	13.1148	45.9016	M. arvalis	female	subadult	17	0	0	0	0	1	0	1
232	Iacobeni	16	2010	9	1	0	32.7869	45.9016	A. agrarius	male	subadult	15.5	0	0	0	0	1	0	1
233	Iacobeni	16	2010	9	1	0	32.7869	45.9016	A. agrarius	male	subadult	8	0	0	0	0	1	0	1
234	Iacobeni	16	2010	9	1	0	32.7869	45.9016	A. agrarius	male	adult	17.5	1	NA	0	0	1	0	2
235	Iacobeni	16	2010	9	1	0	32.7869	45.9016	A. agrarius	male	subadult	13	1	NA	0	0	1	0	2
236	Iacobeni	16	2010	9	1	0	32.7869	45.9016	A. agrarius	female	subadult	11.5	1	NA	1	2	1	0	3
237	Iacobeni	16	2010	9	1	0	32.7869	45.9016	A. agrarius	female	adult	27.5	0	0	0	0	1	0	1
238	Iacobeni	16	2010	9	1	0	32.7869	45.9016	A. agrarius	male	subadult	12	0	0	0	0	1	0	1
239	Iacobeni	17	2010	9	1	0	52	68	A. agrarius	male	subadult	15	1	NA	0	0	1	0	2
240	Iacobeni	17	2010	9	1	0	52	68	A. agrarius	male	subadult	14	0	0	0	0	0	0	0
241	Iacobeni	17	2010	9	1	0	52	68	A. agrarius	male	subadult	13.5	1	NA	1	1	1	0	3
242	Iacobeni	17	2010	9	1	0	52	68	A. agrarius	female	subadult	14	1	NA	0	0	1	1	3
243	Iacobeni	17	2010	9	1	0	52	68	A. agrarius	male	subadult	15.5	0	0	0	0	0	0	0
244	Iacobeni	17	2010	9	1	0	52	68	A. agrarius	female	subadult	13	1	NA	0	0	1	0	2
245	Iacobeni	17	2010	9	1	0	52	68	A. agrarius	female	subadult	13	1	NA	0	0	1	0	2
246	Iacobeni	17	2010	9	1	0	8	68	A. sylvaticus	female	subadult	12.5	0	0	0	0	0	0	0
247	Iacobeni	17	2010	9	1	0	52	68	A. agrarius	male	subadult	15.5	0	0	0	0	1	0	1
248	Iacobeni	17	2010	9	1	0	52	68	A. agrarius	female	subadult	14	0	0	0	0	1	0	1
249	Iacobeni	17	2010	9	1	0	52	68	A. agrarius	male	subadult	17.5	0	0	0	0	1	0	1
250	Iacobeni	17	2010	9	1	0	2	68	A. flavicollis	male	adult	36	0	0	0	0	1	0	1
251	Iacobeni	17	2010	9	1	0	52	68	A. agrarius	male	subadult	16	0	0	0	0	0	0	0
252	Iacobeni	17	2010	9	1	0	6	68	M. arvalis	female	subadult	16	0	0	0	0	1	0	1
253	Altana	1	2011	6	1	0	2.32558	11.6279	M. musculus	female	adult	17.5	0	0	0	0	0	0	0
254	Altana	1	2011	6	1	0	9.30233	11.6279	M. arvalis	male	adult	45.5	0	0	1	38	0	0	1
255	Altana	1	2011	6	1	0	9.30233	11.6279	M. arvalis	male	adult	NA	0	0	1	23	0	0	1
256	Altana	1	2011	6	1	0	9.30233	11.6279	M. arvalis	female	subadult	20	0	0	1	31	0	1	2
257	Altana	2	2011	6	2	0	4.47761	5.97015	M. musculus	female	subadult	10.5	0	0	0	0	0	0	0
258	Altana	2	2011	6	2	0	4.47761	5.97015	M. musculus	female	adult	14.5	0	0	1	1	0	0	1
259	Altana	2	2011	6	2	0	4.47761	5.97015	M. musculus	male	adult	12.5	0	0	1	10	0	0	1
260	Altana	2	2011	6	2	0	1.49254	5.97015	A. uralensis	male	adult	16	0	0	1	7	0	0	1
261	Altana	4	2011	6	2	0	25	41.0714	M. arvalis	male	adult	44	0	0	0	0	0	1	1
262	Altana	4	2011	6	2	0	5.35714	41.0714	A. agrarius	male	adult	23	0	0	0	0	0	1	1
263	Altana	4	2011	6	2	0	25	41.0714	M. arvalis	female	adult	35	0	0	0	0	0	0	0
264	Altana	4	2011	6	2	0	25	41.0714	M. arvalis	male	adult	38	0	0	0	0	1	1	2
265	Altana	4	2011	6	2	0	25	41.0714	M. arvalis	female	adult	37.5	0	0	0	0	0	0	0
266	Altana	4	2011	6	2	0	25	41.0714	M. arvalis	male	adult	28	0	0	1	2	0	0	1
267	Altana	4	2011	6	2	0	25	41.0714	M. arvalis	female	adult	43	1	NA	0	0	1	0	2
268	Altana	4	2011	6	2	0	25	41.0714	M. arvalis	NA	subadult	6	0	0	0	0	0	0	0
269	Altana	4	2011	6	2	0	25	41.0714	M. arvalis	female	adult	56	1	NA	0	0	0	0	1
270	Altana	4	2011	6	2	0	25	41.0714	M. arvalis	male	adult	43	0	0	0	0	0	0	0
271	Altana	4	2011	6	2	0	10.7143	41.0714	M. musculus	male	adult	18.5	0	0	0	0	0	0	0
272	Altana	4	2011	6	2	0	10.7143	41.0714	M. musculus	male	adult	12.5	0	0	1	13	0	0	1
273	Altana	4	2011	6	2	0	10.7143	41.0714	M. musculus	male	adult	17	1	1	0	0	0	0	1
274	Altana	4	2011	6	2	0	25	41.0714	M. arvalis	female	adult	34	0	0	0	0	1	0	1
275	Altana	4	2011	6	2	0	10.7143	41.0714	M. musculus	female	adult	18.5	0	0	0	0	0	0	0
276	Altana	4	2011	6	2	0	25	41.0714	M. arvalis	female	adult	42.5	0	0	0	0	1	1	2
277	Altana	4	2011	6	2	0	10.7143	41.0714	M. musculus	male	adult	17	1	NA	0	0	0	0	1
278	Altana	4	2011	6	2	0	25	41.0714	M. arvalis	female	subadult	21	0	0	0	0	1	0	1
279	Altana	4	2011	6	2	0	25	41.0714	M. arvalis	female	subadult	16	0	0	0	0	1	0	1
280	Altana	4	2011	6	2	0	5.35714	41.0714	A. agrarius	male	adult	27.5	0	0	1	20	0	0	1
281	Altana	5	2011	6	0	0	16.6667	48.4848	A. agrarius	male	adult	24	0	0	1	5	0	0	1
282	Altana	5	2011	6	0	0	6.06061	48.4848	A. uralensis	female	adult	20	0	0	1	1	0	0	1
283	Altana	5	2011	6	0	0	24.2424	48.4848	M. arvalis	female	subadult	25	0	0	1	15	1	0	2
284	Altana	5	2011	6	0	0	24.2424	48.4848	M. arvalis	male	subadult	14	0	0	1	5	0	0	1
285	Altana	5	2011	6	0	0	24.2424	48.4848	M. arvalis	female	subadult	13	1	1	1	1	0	0	2
286	Altana	5	2011	6	0	0	16.6667	48.4848	A. agrarius	male	subadult	20	0	0	1	4	0	0	1
287	Altana	5	2011	6	0	0	16.6667	48.4848	A. agrarius	female	adult	26.5	0	0	1	2	0	0	1
288	Altana	5	2011	6	0	0	16.6667	48.4848	A. agrarius	male	adult	27.5	0	0	1	22	0	0	1
289	Altana	5	2011	6	0	0	24.2424	48.4848	M. arvalis	male	adult	36.5	0	0	1	15	0	0	1
290	Altana	5	2011	6	0	0	16.6667	48.4848	A. agrarius	female	adult	26.5	0	0	1	3	0	0	1
291	Altana	5	2011	6	0	0	16.6667	48.4848	A. agrarius	female	adult	28	0	0	1	5	1	0	2
292	Altana	5	2011	6	0	0	24.2424	48.4848	M. arvalis	male	adult	25	0	0	1	15	0	0	1
293	Altana	5	2011	6	0	0	24.2424	48.4848	M. arvalis	female	subadult	11	0	0	1	1	1	0	2
294	Altana	5	2011	6	0	0	16.6667	48.4848	A. agrarius	male	adult	26	0	0	1	6	0	0	1
295	Altana	5	2011	6	0	0	16.6667	48.4848	A. agrarius	male	adult	26	0	0	1	3	1	0	2
296	Altana	5	2011	6	0	0	1.51515	48.4848	M. musculus	female	adult	15	1	1	0	0	0	0	1
297	Altana	5	2011	6	0	0	16.6667	48.4848	A. agrarius	male	adult	18.5	0	0	1	1	0	0	1
298	Altana	5	2011	6	0	0	6.06061	48.4848	A. uralensis	male	adult	19	0	0	0	0	1	0	1
299	Altana	5	2011	6	0	0	24.2424	48.4848	M. arvalis	male	adult	39	1	3	1	6	1	0	3
300	Altana	5	2011	6	0	0	6.06061	48.4848	A. uralensis	male	adult	22	0	0	1	23	1	0	2
301	Altana	5	2011	6	0	0	24.2424	48.4848	M. arvalis	female	adult	25	0	0	1	7	1	0	2
302	Altana	5	2011	6	0	0	24.2424	48.4848	M. arvalis	female	adult	25	0	0	0	0	0	0	0
303	Altana	5	2011	6	0	0	24.2424	48.4848	M. arvalis	male	adult	38	1	NA	1	36	0	0	2
304	Altana	5	2011	6	0	0	24.2424	48.4848	M. arvalis	female	subadult	13.5	0	0	1	1	1	0	2
305	Altana	5	2011	6	0	0	24.2424	48.4848	M. arvalis	female	subadult	12	0	0	1	3	0	0	1
306	Altana	5	2011	6	0	0	24.2424	48.4848	M. arvalis	female	adult	39.5	0	0	1	5	0	0	1
307	Altana	6	2011	7	1	0	26.3158	28.9474	M. arvalis	female	adult	37	0	0	0	0	0	1	1
308	Altana	6	2011	7	1	0	26.3158	28.9474	M. arvalis	male	adult	32	0	0	0	0	0	0	0
309	Altana	6	2011	7	1	0	26.3158	28.9474	M. arvalis	female	subadult	23	1	NA	0	0	0	0	1
310	Altana	6	2011	7	1	0	2.63158	28.9474	A. flavicollis	female	adult	36	1	NA	1	2	0	0	2
311	Altana	6	2011	7	1	0	26.3158	28.9474	M. arvalis	female	subadult	10	0	0	0	0	1	1	2
312	Altana	6	2011	7	1	0	26.3158	28.9474	M. arvalis	female	subadult	11	1	NA	1	1	1	1	4
313	Altana	6	2011	7	1	0	26.3158	28.9474	M. arvalis	female	subadult	NA	0	0	0	0	0	0	0
314	Altana	6	2011	7	1	0	26.3158	28.9474	M. arvalis	female	subadult	26	0	0	1	4	0	0	1
315	Altana	7	2011	7	1	1	1.5873	9.52381	A. flavicollis	female	adult	35	1	1	1	20	1	0	3
316	Altana	7	2011	7	1	1	3.1746	9.52381	A. uralensis	female	subadult	12.5	0	0	0	0	1	0	1
317	Altana	7	2011	7	1	1	3.1746	9.52381	A. uralensis	male	subadult	12	0	0	1	6	1	0	2
318	Altana	7	2011	7	1	1	4.7619	9.52381	M. arvalis	male	subadult	14	0	0	0	0	1	1	2
319	Altana	7	2011	7	1	1	4.7619	9.52381	M. arvalis	male	subadult	15	0	0	1	2	1	1	3
320	Altana	8	2011	7	2	0	3.22581	19.3548	A. uralensis	male	adult	20	1	NA	1	1	0	0	2
321	Altana	8	2011	7	2	0	8.60215	19.3548	M. arvalis	male	adult	32	0	0	0	0	0	0	0
322	Altana	8	2011	7	2	0	8.60215	19.3548	M. arvalis	female	adult	30.5	0	0	0	0	0	0	0
323	Altana	8	2011	7	2	0	4.30108	19.3548	A. agrarius	male	adult	22	0	0	0	0	0	1	1
324	Altana	8	2011	7	2	0	8.60215	19.3548	M. arvalis	male	subadult	25	0	0	0	0	0	0	0
325	Altana	8	2011	7	2	0	4.30108	19.3548	A. agrarius	male	adult	23	0	0	0	0	0	1	1
326	Altana	8	2011	7	2	0	8.60215	19.3548	M. arvalis	male	adult	26	0	0	0	0	0	0	0
327	Altana	8	2011	7	2	0	8.60215	19.3548	M. arvalis	male	adult	44	1	NA	1	3	0	0	2
328	Altana	8	2011	7	2	0	3.22581	19.3548	A. sylvaticus	male	adult	24.5	0	0	0	0	1	0	1
329	Altana	8	2011	7	2	0	8.60215	19.3548	M. arvalis	male	adult	39	0	0	1	2	0	0	1
330	Altana	8	2011	7	2	0	3.22581	19.3548	A. uralensis	male	adult	20	0	0	0	0	1	0	1
331	Altana	8	2011	7	2	0	3.22581	19.3548	A. uralensis	male	adult	18	0	0	0	0	0	0	0
332	Altana	8	2011	7	2	0	3.22581	19.3548	A. sylvaticus	male	adult	30	0	0	0	0	0	0	0
333	Altana	8	2011	7	2	0	4.30108	19.3548	A. agrarius	female	subadult	17	0	0	1	10	0	0	1
334	Altana	8	2011	7	2	0	4.30108	19.3548	A. agrarius	female	adult	21	0	0	0	0	0	0	0
335	Altana	9	2011	7	0	0	18.6667	28	M. arvalis	female	subadult	18	0	0	0	0	1	0	1
336	Altana	9	2011	7	0	0	2.66667	28	M. subterraneus	male	adult	21	1	1	0	0	1	0	2
337	Altana	9	2011	7	0	0	18.6667	28	M. arvalis	male	subadult	17.5	0	0	0	0	1	0	1
338	Altana	9	2011	7	0	0	4	28	A. uralensis	female	subadult	NA	0	0	0	0	0	0	0
339	Altana	9	2011	7	0	0	2.66667	28	M. subterraneus	male	adult	20	0	0	0	0	1	0	1
340	Altana	9	2011	7	0	0	18.6667	28	M. arvalis	female	subadult	17	0	0	0	0	1	0	1
341	Altana	9	2011	7	0	0	18.6667	28	M. arvalis	female	subadult	23.5	0	0	1	1	1	0	2
342	Altana	9	2011	7	0	0	1.33333	28	A. flavicollis	female	subadult	18	0	0	0	0	0	0	0
343	Altana	9	2011	7	0	0	18.6667	28	M. arvalis	female	subadult	22	0	0	0	0	1	0	1
344	Altana	9	2011	7	0	0	18.6667	28	M. arvalis	female	adult	33	0	0	0	0	0	1	1
345	Altana	9	2011	7	0	0	4	28	A. uralensis	female	adult	18	0	0	0	0	1	0	1
346	Altana	9	2011	7	0	0	1.33333	28	A. agrarius	female	adult	34	0	0	0	0	1	0	1
347	Altana	9	2011	7	0	0	18.6667	28	M. arvalis	female	adult	34	0	0	0	0	0	1	1
348	Altana	9	2011	7	0	0	18.6667	28	M. arvalis	female	adult	28	0	0	0	0	1	0	1
349	Altana	9	2011	7	0	0	18.6667	28	M. arvalis	female	adult	37.5	0	0	0	0	0	1	1
350	Altana	9	2011	7	0	0	18.6667	28	M. arvalis	female	subadult	14	0	0	0	0	0	1	1
351	Altana	9	2011	7	0	0	18.6667	28	M. arvalis	female	adult	24.5	1	1	0	0	0	0	1
352	Altana	9	2011	7	0	0	18.6667	28	M. arvalis	male	adult	55	0	0	0	0	1	1	2
353	Altana	9	2011	7	0	0	18.6667	28	M. arvalis	female	subadult	18	0	0	0	0	1	0	1
354	Altana	9	2011	7	0	0	18.6667	28	M. arvalis	female	adult	26	0	0	0	0	1	1	2
355	Altana	10	2011	7	1	0	13.6364	17.0455	M. arvalis	female	subadult	13	1	2	0	0	1	1	3
356	Altana	10	2011	7	1	0	13.6364	17.0455	M. arvalis	male	subadult	13.5	0	0	1	1	1	0	2
357	Altana	10	2011	7	1	0	1.13636	17.0455	A. agrarius	female	adult	23.5	0	0	1	5	0	1	2
358	Altana	10	2011	7	1	0	13.6364	17.0455	M. arvalis	female	subadult	15	0	0	0	0	1	0	1
359	Altana	10	2011	7	1	0	2.27273	17.0455	M. subterraneus	male	adult	13.5	0	0	1	2	0	0	1
360	Altana	10	2011	7	1	0	2.27273	17.0455	M. subterraneus	male	adult	18	1	1	1	1	1	1	4
361	Altana	10	2011	7	1	0	13.6364	17.0455	M. arvalis	female	subadult	14	0	0	0	0	1	0	1
362	Altana	10	2011	7	1	0	13.6364	17.0455	M. arvalis	male	subadult	14.5	0	0	1	5	0	0	1
363	Altana	10	2011	7	1	0	13.6364	17.0455	M. arvalis	female	subadult	15.5	1	2	0	0	0	1	2
364	Altana	10	2011	7	1	0	13.6364	17.0455	M. arvalis	female	subadult	15.5	0	0	0	0	1	0	1
365	Altana	10	2011	7	1	0	13.6364	17.0455	M. arvalis	female	subadult	12	0	0	0	0	1	0	1
366	Altana	10	2011	7	1	0	13.6364	17.0455	M. arvalis	female	subadult	14	0	0	0	0	1	0	1
367	Altana	15	2011	7	0	1	6.66667	6.66667	A. flavicollis	male	adult	26.5	1	1	1	15	0	0	2
368	Altana	15	2011	7	0	1	6.66667	6.66667	A. flavicollis	male	adult	25.5	1	4	1	6	1	0	3
369	Altana	16	2011	7	1	1	7.69231	30.7692	M. arvalis	female	adult	24.5	0	0	0	0	1	1	2
370	Altana	16	2011	7	1	1	7.69231	30.7692	A. flavicollis	male	adult	27.5	0	0	0	0	0	0	0
371	Altana	16	2011	7	1	1	15.3846	30.7692	A. sylvaticus	male	subadult	13	0	0	1	1	1	0	2
372	Altana	16	2011	7	1	1	15.3846	30.7692	A. sylvaticus	male	adult	16.5	0	0	0	0	1	0	1
373	Altana	17	2011	7	1	0	2.85714	2.85714	M. arvalis	female	adult	29	0	0	0	0	1	0	1
374	Benesti-Vard	3	2011	7	1	1	4.25532	9.48151	M. arvalis	female	adult	27.5	0	0	1	4	1	0	2
375	Benesti-Vard	4	2011	7	0	0	3.09278	4.12371	A. sylvaticus	female	subadult	16.5	0	0	1	NA	0	1	2
376	Benesti-Vard	4	2011	7	0	0	1.03093	4.12371	A. flavicollis	female	adult	33.5	0	0	1	24	0	0	1
377	Benesti-Vard	4	2011	7	0	0	3.09278	4.12371	A. sylvaticus	male	adult	21	0	0	1	28	0	0	1
378	Benesti-Vard	4	2011	7	0	0	3.09278	4.12371	A. sylvaticus	female	adult	20.5	0	0	1	22	1	0	2
379	Benesti-Vard	5	2011	7	1	0	6.12245	10.2041	A. agrarius	male	adult	28	0	0	1	46	1	0	2
380	Benesti-Vard	5	2011	7	1	0	1.02041	10.2041	A. uralensis	male	adult	15.5	0	0	1	197	0	0	1
381	Benesti-Vard	5	2011	7	1	0	6.12245	10.2041	A. agrarius	male	subadult	12.5	0	0	1	6	0	0	1
382	Benesti-Vard	5	2011	7	1	0	1.02041	10.2041	A. sylvaticus	male	adult	20.5	0	0	1	21	0	0	1
383	Benesti-Vard	5	2011	7	1	0	6.12245	10.2041	A. agrarius	female	adult	31	0	0	1	20	1	0	2
384	Benesti-Vard	5	2011	7	1	0	6.12245	10.2041	A. agrarius	male	adult	26	0	0	1	24	1	1	3
385	Benesti-Vard	5	2011	7	1	0	6.12245	10.2041	A. agrarius	female	subadult	22	0	0	1	25	1	0	2
386	Benesti-Vard	5	2011	7	1	0	6.12245	10.2041	A. agrarius	female	adult	30	1	2	1	NA	0	0	2
387	Benesti-Vard	5	2011	7	1	0	2.04082	10.2041	M. arvalis	male	subadult	16.5	0	0	0	0	0	0	0
388	Benesti-Vard	5	2011	7	1	0	2.04082	10.2041	M. arvalis	female	adult	37	1	1	1	18	0	0	2
389	Altana	2	2011	8	2	0	6.38298	9.57447	M. musculus	male	adult	14.5	0	0	0	0	0	0	0
390	Altana	2	2011	8	2	0	2.12766	9.57447	A. sylvaticus	male	adult	26	1	1	0	0	0	0	1
391	Altana	2	2011	8	2	0	6.38298	9.57447	M. musculus	female	adult	20	0	0	0	0	0	0	0
392	Altana	2	2011	8	2	0	6.38298	9.57447	M. musculus	female	adult	17	0	0	0	0	0	0	0
393	Altana	3	2011	8	2	0	20.2899	60.8696	M. arvalis	male	adult	45	1	8	1	1	1	1	4
394	Altana	3	2011	8	2	0	15.942	60.8696	M. musculus	female	adult	12	0	0	0	0	0	0	0
395	Altana	3	2011	8	2	0	20.2899	60.8696	M. arvalis	NA	adult	43	1	4	0	0	1	0	2
396	Altana	3	2011	8	2	0	15.942	60.8696	M. musculus	female	subadult	8.5	0	0	0	0	0	0	0
397	Altana	3	2011	8	2	0	20.2899	60.8696	M. arvalis	female	subadult	18	0	0	0	0	0	0	0
398	Altana	3	2011	8	2	0	2.89855	60.8696	A. uralensis	male	adult	18	0	0	0	0	0	0	0
399	Altana	3	2011	8	2	0	8.69565	60.8696	A. agrarius	female	adult	35	0	0	0	0	0	0	0
400	Altana	3	2011	8	2	0	20.2899	60.8696	M. arvalis	male	adult	33	1	3	0	0	0	0	1
401	Altana	3	2011	8	2	0	11.5942	60.8696	A. sylvaticus	female	subadult	8	0	0	0	0	0	0	0
402	Altana	3	2011	8	2	0	20.2899	60.8696	M. arvalis	female	adult	46	0	0	0	0	1	0	1
403	Altana	3	2011	8	2	0	15.942	60.8696	M. musculus	female	adult	11	1	1	0	0	0	0	1
404	Altana	3	2011	8	2	0	20.2899	60.8696	M. arvalis	male	adult	NA	1	4	0	0	0	0	1
405	Altana	3	2011	8	2	0	20.2899	60.8696	M. arvalis	female	adult	25	1	2	0	0	0	0	1
406	Altana	3	2011	8	2	0	20.2899	60.8696	M. arvalis	female	subadult	16	0	0	0	0	0	0	0
407	Altana	3	2011	8	2	0	15.942	60.8696	M. musculus	male	adult	15	0	0	0	0	0	0	0
408	Altana	3	2011	8	2	0	8.69565	60.8696	A. agrarius	female	adult	32	0	0	0	0	0	1	1
409	Altana	3	2011	8	2	0	20.2899	60.8696	M. arvalis	female	adult	27	1	1	0	0	0	0	1
410	Altana	3	2011	8	2	0	8.69565	60.8696	A. agrarius	female	adult	27.5	0	0	0	0	0	0	0
411	Altana	3	2011	8	2	0	8.69565	60.8696	A. agrarius	male	adult	31.5	0	0	0	0	0	0	0
412	Altana	3	2011	8	2	0	20.2899	60.8696	M. arvalis	male	adult	55	1	2	0	0	0	0	1
413	Altana	3	2011	8	2	0	15.942	60.8696	M. musculus	male	adult	15	0	0	0	0	0	0	0
414	Altana	3	2011	8	2	0	8.69565	60.8696	A. agrarius	female	subadult	13	0	0	0	0	0	0	0
415	Altana	3	2011	8	2	0	15.942	60.8696	M. musculus	male	adult	10.5	0	0	0	0	0	0	0
416	Altana	3	2011	8	2	0	11.5942	60.8696	A. sylvaticus	female	adult	21	1	1	0	0	0	0	1
417	Altana	3	2011	8	2	0	8.69565	60.8696	A. agrarius	female	adult	33.5	0	0	1	1	1	0	2
418	Altana	3	2011	8	2	0	20.2899	60.8696	M. arvalis	female	subadult	24.5	1	1	0	0	1	0	2
419	Altana	4	2011	8	2	0	1.2987	1.2987	M. arvalis	female	adult	36	0	0	0	0	0	1	1
420	Altana	5	2011	8	0	0	25.3333	52	A. agrarius	male	subadult	14.5	1	1	1	1	0	0	2
421	Altana	5	2011	8	0	0	8	52	M. arvalis	female	subadult	15	0	0	0	0	1	0	1
422	Altana	5	2011	8	0	0	12	52	M. subterraneus	female	subadult	15	0	0	0	0	1	1	2
423	Altana	5	2011	8	0	0	25.3333	52	A. agrarius	female	adult	27	0	0	0	0	1	0	1
424	Altana	5	2011	8	0	0	12	52	M. subterraneus	female	adult	19	1	3	0	0	1	1	3
425	Altana	5	2011	8	0	0	12	52	M. subterraneus	female	adult	17	0	0	0	0	1	1	2
426	Altana	5	2011	8	0	0	12	52	M. subterraneus	female	subadult	13	0	0	0	0	1	0	1
427	Altana	5	2011	8	0	0	25.3333	52	A. agrarius	female	adult	28	1	2	0	0	0	0	1
428	Altana	5	2011	8	0	0	25.3333	52	A. agrarius	female	subadult	14	0	0	0	0	1	0	1
429	Altana	5	2011	8	0	0	8	52	M. arvalis	female	subadult	17	0	0	0	0	0	0	0
430	Altana	5	2011	8	0	0	1.33333	52	A. sylvaticus	male	adult	22.5	0	0	0	0	0	1	1
431	Altana	5	2011	8	0	0	12	52	M. subterraneus	male	adult	20	0	0	0	0	0	1	1
432	Altana	5	2011	8	0	0	12	52	M. subterraneus	female	subadult	12.5	0	0	0	0	1	0	1
433	Altana	5	2011	8	0	0	25.3333	52	A. agrarius	female	subadult	13	1	1	0	0	1	0	2
434	Altana	5	2011	8	0	0	25.3333	52	A. agrarius	male	adult	30	1	1	0	0	0	0	1
435	Altana	5	2011	8	0	0	25.3333	52	A. agrarius	female	adult	34.5	1	4	1	1	1	0	3
436	Altana	5	2011	8	0	0	25.3333	52	A. agrarius	male	adult	27.5	1	1	0	0	0	0	1
437	Altana	5	2011	8	0	0	25.3333	52	A. agrarius	male	adult	28	0	0	0	0	1	0	1
438	Altana	5	2011	8	0	0	25.3333	52	A. agrarius	female	adult	27	1	1	0	0	1	0	2
439	Altana	5	2011	8	0	0	5.33333	52	A. uralensis	female	subadult	11	0	0	0	0	1	0	1
440	Altana	5	2011	8	0	0	25.3333	52	A. agrarius	male	subadult	13.5	0	0	0	0	1	0	1
441	Altana	5	2011	8	0	0	25.3333	52	A. agrarius	female	adult	32	0	0	0	0	1	0	1
442	Altana	5	2011	8	0	0	25.3333	52	A. agrarius	male	subadult	13.5	1	NA	0	0	0	0	1
443	Altana	5	2011	8	0	0	8	52	M. arvalis	female	subadult	NA	0	0	0	0	1	0	1
444	Altana	5	2011	8	0	0	12	52	M. subterraneus	male	adult	22.5	0	0	0	0	1	0	1
445	Altana	5	2011	8	0	0	8	52	M. arvalis	male	adult	37	1	5	0	0	1	0	2
446	Altana	5	2011	8	0	0	12	52	M. subterraneus	female	subadult	15	0	0	1	1	1	0	2
447	Altana	5	2011	8	0	0	25.3333	52	A. agrarius	male	subadult	13	1	1	0	0	0	0	1
448	Altana	5	2011	8	0	0	8	52	M. arvalis	female	subadult	15.5	0	0	0	0	1	0	1
449	Altana	5	2011	8	0	0	25.3333	52	A. agrarius	male	adult	19	1	1	0	0	0	0	1
450	Altana	5	2011	8	0	0	25.3333	52	A. agrarius	female	adult	27.5	0	0	0	0	1	0	1
451	Altana	5	2011	8	0	0	25.3333	52	A. agrarius	male	subadult	13.5	1	2	0	0	0	0	1
452	Altana	6	2011	8	1	0	7.86517	10.1124	M. arvalis	female	subadult	NA	0	0	0	0	0	0	0
453	Altana	6	2011	8	1	0	7.86517	10.1124	M. arvalis	female	adult	NA	0	0	0	0	1	0	1
454	Altana	6	2011	8	1	0	7.86517	10.1124	M. arvalis	female	subadult	NA	0	0	0	0	0	0	0
455	Altana	6	2011	8	1	0	1.1236	10.1124	A. agrarius	male	subadult	NA	0	0	0	0	0	0	0
456	Altana	7	2011	8	1	1	17.6471	27.0588	M. arvalis	female	adult	NA	1	1	0	0	1	1	3
457	Altana	7	2011	8	1	1	7.05882	27.0588	A. sylvaticus	female	subadult	NA	0	0	0	0	1	0	1
458	Altana	7	2011	8	1	1	7.05882	27.0588	A. sylvaticus	male	adult	NA	0	0	1	1	1	0	2
459	Altana	7	2011	8	1	1	7.05882	27.0588	A. sylvaticus	male	subadult	NA	0	0	0	0	1	0	1
460	Altana	7	2011	8	1	1	7.05882	27.0588	A. sylvaticus	male	subadult	NA	0	0	0	0	0	0	0
461	Altana	7	2011	8	1	1	17.6471	27.0588	M. arvalis	female	adult	NA	0	0	0	0	1	0	1
462	Altana	7	2011	8	1	1	17.6471	27.0588	M. arvalis	female	adult	NA	0	0	0	0	0	0	0
463	Altana	7	2011	8	1	1	17.6471	27.0588	M. arvalis	female	adult	NA	0	0	0	0	1	0	1
464	Altana	7	2011	8	1	1	17.6471	27.0588	M. arvalis	male	subadult	NA	0	0	0	0	1	1	2
465	Altana	7	2011	8	1	1	17.6471	27.0588	M. arvalis	male	adult	NA	0	0	0	0	1	0	1
466	Altana	7	2011	8	1	1	7.05882	27.0588	A. sylvaticus	female	subadult	NA	0	0	0	0	1	0	1
467	Altana	7	2011	8	1	1	17.6471	27.0588	M. arvalis	female	subadult	17	0	0	0	0	0	0	0
468	Altana	7	2011	8	1	1	17.6471	27.0588	M. arvalis	male	adult	46	0	0	1	2	0	0	1
469	Altana	7	2011	8	1	1	17.6471	27.0588	M. arvalis	female	adult	25	0	0	0	0	1	0	1
470	Altana	7	2011	8	1	1	17.6471	27.0588	M. arvalis	female	subadult	21.5	0	0	0	0	1	0	1
471	Altana	7	2011	8	1	1	17.6471	27.0588	M. arvalis	female	subadult	22	0	0	1	1	1	0	2
472	Altana	7	2011	8	1	1	1.17647	27.0588	A. uralensis	male	subadult	9	0	0	0	0	1	0	1
473	Altana	8	2011	8	2	0	3.44828	3.44828	M. arvalis	female	subadult	18	0	0	0	0	0	0	0
474	Altana	9	2011	8	0	0	9.87654	44.4444	M. arvalis	female	subadult	16	1	1	0	0	0	0	1
475	Altana	9	2011	8	0	0	9.87654	44.4444	A. sylvaticus	female	subadult	10	0	0	0	0	1	0	1
476	Altana	9	2011	8	0	0	7.40741	44.4444	A. uralensis	male	adult	20	1	2	0	0	1	0	2
477	Altana	9	2011	8	0	0	6.17284	44.4444	M. subterraneus	male	adult	21	1	2	0	0	1	0	2
478	Altana	9	2011	8	0	0	9.87654	44.4444	M. arvalis	female	subadult	19.5	0	0	0	0	1	0	1
479	Altana	9	2011	8	0	0	6.17284	44.4444	M. subterraneus	female	adult	23	0	0	0	0	1	0	1
480	Altana	9	2011	8	0	0	9.87654	44.4444	M. arvalis	female	subadult	18	1	2	0	0	0	0	1
481	Altana	9	2011	8	0	0	6.17284	44.4444	M. subterraneus	female	subadult	10	0	0	0	0	1	0	1
482	Altana	9	2011	8	0	0	9.87654	44.4444	A. sylvaticus	male	subadult	16.5	0	0	0	0	1	0	1
483	Altana	9	2011	8	0	0	11.1111	44.4444	A. agrarius	male	subadult	17	0	0	0	0	0	0	0
484	Altana	9	2011	8	0	0	6.17284	44.4444	M. subterraneus	male	adult	21	0	0	0	0	1	0	1
485	Altana	9	2011	8	0	0	11.1111	44.4444	A. agrarius	female	subadult	12.5	0	0	0	0	0	0	0
486	Altana	9	2011	8	0	0	11.1111	44.4444	A. agrarius	male	subadult	14	1	1	0	0	0	0	1
487	Altana	9	2011	8	0	0	9.87654	44.4444	A. sylvaticus	female	adult	23	0	0	1	1	0	0	1
488	Altana	9	2011	8	0	0	11.1111	44.4444	A. agrarius	female	subadult	17	0	0	1	6	0	0	1
489	Altana	9	2011	8	0	0	11.1111	44.4444	A. agrarius	male	subadult	20	0	0	0	0	0	0	0
490	Altana	10	2011	8	1	0	12	56	M. subterraneus	female	adult	18.5	1	NA	0	0	1	1	3
491	Altana	10	2011	8	1	0	34.6667	56	A. agrarius	female	subadult	17.5	0	0	0	0	1	0	1
492	Altana	10	2011	8	1	0	34.6667	56	A. agrarius	female	subadult	14	1	1	0	0	0	0	1
493	Altana	10	2011	8	1	0	4	56	A. uralensis	male	subadult	11.5	0	0	0	0	0	0	0
494	Altana	10	2011	8	1	0	34.6667	56	A. agrarius	female	adult	24.5	0	0	0	0	1	0	1
495	Altana	10	2011	8	1	0	2.66667	56	M. arvalis	female	adult	21	0	0	0	0	1	0	1
496	Altana	10	2011	8	1	0	34.6667	56	A. agrarius	male	subadult	16.5	1	2	0	0	0	0	1
497	Altana	10	2011	8	1	0	34.6667	56	A. agrarius	male	subadult	16	1	1	0	0	0	0	1
498	Altana	10	2011	8	1	0	4	56	A. uralensis	female	adult	19	0	0	0	0	1	0	1
499	Altana	10	2011	8	1	0	34.6667	56	A. agrarius	male	subadult	15.5	0	0	0	0	0	0	0
500	Altana	10	2011	8	1	0	34.6667	56	A. agrarius	male	subadult	17	1	1	0	0	1	0	2
501	Altana	10	2011	8	1	0	12	56	M. subterraneus	female	adult	18.5	0	0	0	0	1	0	1
502	Altana	10	2011	8	1	0	12	56	M. subterraneus	female	adult	NA	0	0	0	0	1	0	1
503	Altana	10	2011	8	1	0	34.6667	56	A. agrarius	male	subadult	18.5	0	0	0	0	1	0	1
504	Altana	10	2011	8	1	0	34.6667	56	A. agrarius	female	adult	30.5	1	2	0	0	1	0	2
505	Altana	10	2011	8	1	0	2.66667	56	M. arvalis	NA	adult	35.5	1	2	1	1	1	0	3
506	Altana	10	2011	8	1	0	34.6667	56	A. agrarius	male	subadult	16	0	0	0	0	1	0	1
507	Altana	10	2011	8	1	0	34.6667	56	A. agrarius	female	adult	35	0	0	0	0	0	0	0
508	Altana	10	2011	8	1	0	34.6667	56	A. agrarius	female	subadult	13	0	0	0	0	1	0	1
509	Altana	10	2011	8	1	0	12	56	M. subterraneus	female	adult	22.5	1	2	0	0	1	0	2
510	Altana	10	2011	8	1	0	34.6667	56	A. agrarius	male	subadult	15	1	1	0	0	0	0	1
511	Altana	10	2011	8	1	0	1.33333	56	A. flavicollis	male	adult	28	1	1	1	1	0	0	2
512	Altana	10	2011	8	1	0	34.6667	56	A. agrarius	male	adult	18.5	0	0	1	1	0	0	1
513	Altana	10	2011	8	1	0	12	56	M. subterraneus	male	adult	17.5	0	0	0	0	1	0	1
514	Altana	10	2011	8	1	0	12	56	M. subterraneus	male	adult	18	0	0	0	0	0	1	1
515	Altana	10	2011	8	1	0	4	56	A. uralensis	female	adult	18	0	0	0	0	1	0	1
516	Altana	18	2011	8	1	0	32.9545	36.3636	M. arvalis	female	adult	36	0	0	0	0	0	0	0
517	Altana	18	2011	8	1	0	32.9545	36.3636	M. arvalis	male	adult	39.5	0	0	0	0	1	0	1
518	Altana	18	2011	8	1	0	32.9545	36.3636	M. arvalis	male	subadult	10.5	0	0	0	0	1	1	2
519	Altana	18	2011	8	1	0	32.9545	36.3636	M. arvalis	female	subadult	11.5	0	0	0	0	1	1	2
520	Altana	18	2011	8	1	0	32.9545	36.3636	M. arvalis	female	adult	25	0	0	0	0	1	0	1
521	Altana	18	2011	8	1	0	32.9545	36.3636	M. arvalis	male	adult	38.5	0	0	0	0	1	0	1
522	Altana	18	2011	8	1	0	3.40909	36.3636	A. agrarius	female	subadult	13	0	0	1	1	1	0	2
523	Altana	18	2011	8	1	0	32.9545	36.3636	M. arvalis	female	adult	29.5	0	0	0	0	1	0	1
524	Altana	18	2011	8	1	0	32.9545	36.3636	M. arvalis	female	adult	33	0	0	0	0	1	0	1
525	Altana	18	2011	8	1	0	32.9545	36.3636	M. arvalis	female	adult	25.5	1	1	0	0	1	0	2
526	Altana	18	2011	8	1	0	32.9545	36.3636	M. arvalis	female	subadult	6.5	0	0	0	0	0	0	0
527	Altana	18	2011	8	1	0	32.9545	36.3636	M. arvalis	female	subadult	NA	0	0	0	0	0	0	0
528	Altana	18	2011	8	1	0	32.9545	36.3636	M. arvalis	male	adult	NA	1	2	0	0	0	0	1
529	Altana	18	2011	8	1	0	3.40909	36.3636	A. agrarius	male	subadult	NA	0	0	0	0	0	0	0
530	Altana	18	2011	8	1	0	32.9545	36.3636	M. arvalis	female	adult	NA	0	0	0	0	1	0	1
531	Altana	18	2011	8	1	0	32.9545	36.3636	M. arvalis	male	subadult	14.5	0	0	0	0	1	1	2
532	Altana	18	2011	8	1	0	32.9545	36.3636	M. arvalis	female	adult	49	0	0	0	0	1	0	1
533	Altana	18	2011	8	1	0	32.9545	36.3636	M. arvalis	female	adult	40.5	0	0	0	0	1	0	1
534	Altana	18	2011	8	1	0	32.9545	36.3636	M. arvalis	female	adult	27.5	0	0	0	0	1	1	2
535	Altana	18	2011	8	1	0	32.9545	36.3636	M. arvalis	female	adult	25.5	0	0	0	0	1	0	1
536	Altana	18	2011	8	1	0	32.9545	36.3636	M. arvalis	male	adult	37	0	0	0	0	0	0	0
537	Altana	18	2011	8	1	0	32.9545	36.3636	M. arvalis	female	adult	NA	0	0	0	0	1	0	1
538	Benesti-Vard	6	2011	8	1	0	5.40541	5.40541	M. arvalis	female	subadult	9	0	0	0	0	0	0	0
539	Benesti-Vard	6	2011	8	1	0	5.40541	5.40541	M. arvalis	female	adult	38.5	0	0	0	0	0	0	0
540	Benesti-Vard	7	2011	8	1	0	1.6129	1.6129	M. arvalis	female	adult	28.5	0	0	1	5	1	1	3
541	Benesti-Vard	8	2011	8	1	0	3.1746	3.1746	M. arvalis	female	adult	38	0	0	1	1	0	0	1
542	Benesti-Vard	8	2011	8	1	0	3.1746	3.1746	M. arvalis	female	subadult	20.5	0	0	0	0	0	0	0
543	Benesti-Vard	9	2011	8	1	1	2.85714	2.85714	A. agrarius	male	adult	28.5	0	0	0	0	1	0	1
544	Altana	11	2011	9	1	0	1.92308	1.92308	A. sylvaticus	female	adult	24	1	1	1	1	1	0	3
545	Altana	14	2011	9	1	1	1.5873	19.0476	A. flavicollis	female	adult	30	0	0	1	2	1	0	2
546	Altana	14	2011	9	1	1	4.7619	19.0476	A. agrarius	female	subadult	15	0	0	1	4	1	0	2
547	Altana	14	2011	9	1	1	12.6984	19.0476	M. arvalis	female	adult	32	0	0	0	0	1	0	1
548	Altana	14	2011	9	1	1	4.7619	19.0476	A. agrarius	female	adult	24	0	0	1	1	0	0	1
549	Altana	14	2011	9	1	1	4.7619	19.0476	A. agrarius	female	adult	36	0	0	1	2	1	0	2
550	Altana	14	2011	9	1	1	12.6984	19.0476	M. arvalis	female	subadult	11	0	0	0	0	1	0	1
551	Altana	15	2011	9	0	1	1.81818	5.45455	M. arvalis	male	subadult	NA	0	0	0	0	1	0	1
552	Altana	15	2011	9	0	1	3.63636	5.45455	A. flavicollis	male	adult	30.5	1	1	1	7	1	0	3
553	Benesti-Vard	2	2011	9	1	0	35.4839	38.7097	M. arvalis	female	subadult	14.5	1	1	0	0	0	0	1
554	Benesti-Vard	2	2011	9	1	0	35.4839	38.7097	M. arvalis	female	adult	31.5	0	0	0	0	1	1	2
555	Benesti-Vard	2	2011	9	1	0	35.4839	38.7097	M. arvalis	female	subadult	17	1	1	0	0	0	0	1
556	Benesti-Vard	2	2011	9	1	0	35.4839	38.7097	M. arvalis	female	adult	34.5	1	2	0	0	1	1	3
557	Benesti-Vard	2	2011	9	1	0	35.4839	38.7097	M. arvalis	male	subadult	9	0	0	0	0	1	1	2
558	Benesti-Vard	2	2011	9	1	0	35.4839	38.7097	M. arvalis	female	subadult	5	1	1	0	0	0	1	2
559	Benesti-Vard	2	2011	9	1	0	35.4839	38.7097	M. arvalis	female	subadult	17	1	1	0	0	0	1	2
560	Benesti-Vard	2	2011	9	1	0	35.4839	38.7097	M. arvalis	female	adult	33	1	3	0	0	0	1	2
561	Benesti-Vard	2	2011	9	1	0	35.4839	38.7097	M. arvalis	female	subadult	14	0	0	0	0	0	0	0
562	Benesti-Vard	2	2011	9	1	0	35.4839	38.7097	M. arvalis	female	adult	32	1	1	0	0	1	1	3
563	Benesti-Vard	2	2011	9	1	0	35.4839	38.7097	M. arvalis	female	subadult	17.5	0	0	0	0	0	0	0
564	Benesti-Vard	2	2011	9	1	0	35.4839	38.7097	M. arvalis	female	adult	32	1	1	0	0	1	0	2
565	Benesti-Vard	2	2011	9	1	0	35.4839	38.7097	M. arvalis	male	adult	38.5	1	3	0	0	0	1	2
566	Benesti-Vard	2	2011	9	1	0	35.4839	38.7097	M. arvalis	female	subadult	15	0	0	0	0	0	0	0
567	Benesti-Vard	2	2011	9	1	0	3.22581	38.7097	A. agrarius	female	subadult	12	1	1	0	0	1	0	2
568	Benesti-Vard	2	2011	9	1	0	35.4839	38.7097	M. arvalis	female	subadult	13.5	0	0	0	0	1	1	2
569	Benesti-Vard	2	2011	9	1	0	35.4839	38.7097	M. arvalis	female	subadult	17	1	1	0	0	1	0	2
570	Benesti-Vard	2	2011	9	1	0	35.4839	38.7097	M. arvalis	male	adult	41	1	2	0	0	1	1	3
571	Benesti-Vard	2	2011	9	1	0	3.22581	38.7097	A. agrarius	male	subadult	12.5	0	0	0	0	1	0	1
572	Benesti-Vard	2	2011	9	1	0	3.22581	38.7097	A. agrarius	male	subadult	13	0	0	0	0	1	0	1
573	Benesti-Vard	2	2011	9	1	0	35.4839	38.7097	M. arvalis	male	adult	49	1	1	0	0	0	0	1
574	Benesti-Vard	2	2011	9	1	0	35.4839	38.7097	M. arvalis	female	adult	35	1	3	0	0	0	0	1
575	Benesti-Vard	2	2011	9	1	0	35.4839	38.7097	M. arvalis	female	adult	22	1	1	0	0	0	0	1
576	Benesti-Vard	2	2011	9	1	0	35.4839	38.7097	M. arvalis	female	adult	NA	0	0	1	1	0	0	1
577	Benesti-Vard	2	2011	9	1	0	35.4839	38.7097	M. arvalis	male	subadult	NA	0	0	0	0	0	0	0
578	Benesti-Vard	2	2011	9	1	0	35.4839	38.7097	M. arvalis	female	adult	NA	1	NA	0	0	0	0	1
579	Benesti-Vard	2	2011	9	1	0	35.4839	38.7097	M. arvalis	female	adult	NA	1	NA	0	0	1	1	3
580	Benesti-Vard	2	2011	9	1	0	35.4839	38.7097	M. arvalis	female	adult	NA	1	NA	0	0	1	0	2
581	Benesti-Vard	2	2011	9	1	0	35.4839	38.7097	M. arvalis	female	subadult	NA	0	0	0	0	0	0	0
582	Benesti-Vard	2	2011	9	1	0	35.4839	38.7097	M. arvalis	female	adult	NA	1	NA	0	0	0	0	1
583	Benesti-Vard	2	2011	9	1	0	35.4839	38.7097	M. arvalis	male	adult	NA	0	0	0	0	0	0	0
584	Benesti-Vard	3	2011	9	1	1	4.25532	9.48151	M. arvalis	male	adult	41	1	2	1	5	0	0	2
585	Benesti-Vard	3	2011	9	1	1	4.25532	9.48151	A. agrarius	female	subadult	16	1	1	0	0	1	0	2
586	Benesti-Vard	3	2011	9	1	1	4.25532	9.48151	M. arvalis	female	adult	29	0	0	0	0	1	0	1
587	Benesti-Vard	4	2011	9	0	0	8.88889	21.1111	M. arvalis	male	adult	26	1	5	0	0	1	0	2
588	Benesti-Vard	4	2011	9	0	0	10	21.1111	A. agrarius	male	subadult	21	0	0	0	0	0	0	0
589	Benesti-Vard	4	2011	9	0	0	1.11111	21.1111	A. flavicollis	male	adult	25	1	1	0	0	0	0	1
590	Benesti-Vard	4	2011	9	0	0	8.88889	21.1111	M. arvalis	female	subadult	NA	0	0	0	0	1	0	1
591	Benesti-Vard	4	2011	9	0	0	8.88889	21.1111	M. arvalis	female	subadult	NA	1	1	0	0	1	0	2
592	Benesti-Vard	4	2011	9	0	0	10	21.1111	A. agrarius	female	subadult	14.5	1	1	1	1	1	0	3
593	Benesti-Vard	4	2011	9	0	0	10	21.1111	A. agrarius	male	subadult	17	0	0	1	1	0	0	1
594	Benesti-Vard	4	2011	9	0	0	8.88889	21.1111	M. arvalis	male	adult	40.5	1	8	0	0	1	0	2
595	Benesti-Vard	4	2011	9	0	0	8.88889	21.1111	M. arvalis	male	subadult	19	0	0	0	0	1	0	1
596	Benesti-Vard	4	2011	9	0	0	10	21.1111	A. agrarius	male	adult	27	1	2	0	0	1	0	2
597	Benesti-Vard	4	2011	9	0	0	8.88889	21.1111	M. arvalis	male	subadult	16	0	0	0	0	1	0	1
598	Benesti-Vard	4	2011	9	0	0	10	21.1111	A. agrarius	male	subadult	17	1	1	0	0	1	0	2
599	Benesti-Vard	4	2011	9	0	0	1.11111	21.1111	A. sylvaticus	male	subadult	14	0	0	0	0	1	1	2
600	Benesti-Vard	4	2011	9	0	0	10	21.1111	A. agrarius	female	subadult	12.5	0	0	0	0	1	0	1
601	Benesti-Vard	5	2011	9	1	0	25.9259	39.5062	M. arvalis	female	adult	44	1	5	0	0	0	0	1
602	Benesti-Vard	5	2011	9	1	0	25.9259	39.5062	M. arvalis	male	adult	44	1	3	0	0	1	0	2
603	Benesti-Vard	5	2011	9	1	0	25.9259	39.5062	M. arvalis	female	adult	42	1	2	1	1	1	0	3
604	Benesti-Vard	5	2011	9	1	0	9.87654	39.5062	A. agrarius	female	subadult	14.5	0	0	0	0	1	0	1
605	Benesti-Vard	5	2011	9	1	0	25.9259	39.5062	M. arvalis	male	adult	44	0	0	0	0	1	0	1
606	Benesti-Vard	5	2011	9	1	0	9.87654	39.5062	A. agrarius	male	subadult	13	1	2	0	0	0	0	1
607	Benesti-Vard	5	2011	9	1	0	25.9259	39.5062	M. arvalis	male	subadult	5.5	1	1	0	0	1	0	2
608	Benesti-Vard	5	2011	9	1	0	9.87654	39.5062	A. agrarius	male	subadult	14.5	1	2	0	0	0	0	1
609	Benesti-Vard	5	2011	9	1	0	25.9259	39.5062	M. arvalis	female	adult	34	1	2	0	0	0	0	1
610	Benesti-Vard	5	2011	9	1	0	9.87654	39.5062	A. agrarius	male	subadult	15	1	1	0	0	0	0	1
611	Benesti-Vard	5	2011	9	1	0	25.9259	39.5062	M. arvalis	female	subadult	14	0	0	0	0	0	0	0
612	Benesti-Vard	5	2011	9	1	0	25.9259	39.5062	M. arvalis	female	adult	34.5	0	0	0	0	1	0	1
613	Benesti-Vard	5	2011	9	1	0	9.87654	39.5062	A. agrarius	female	adult	31	0	0	0	0	0	0	0
614	Benesti-Vard	5	2011	9	1	0	1.23457	39.5062	A. flavicollis	female	subadult	29	1	1	0	0	1	0	2
615	Benesti-Vard	5	2011	9	1	0	25.9259	39.5062	M. arvalis	male	subadult	18	0	0	0	0	0	0	0
616	Benesti-Vard	5	2011	9	1	0	25.9259	39.5062	M. arvalis	female	adult	32	1	NA	0	0	1	0	2
617	Benesti-Vard	5	2011	9	1	0	9.87654	39.5062	A. agrarius	male	adult	20	1	2	1	1	1	1	4
618	Benesti-Vard	5	2011	9	1	0	1.23457	39.5062	A. uralensis	male	adult	15	0	0	0	0	1	0	1
619	Benesti-Vard	5	2011	9	1	0	25.9259	39.5062	M. arvalis	female	adult	31	1	2	0	0	0	0	1
620	Benesti-Vard	5	2011	9	1	0	1.23457	39.5062	A. sylvaticus	female	subadult	8	0	0	0	0	1	0	1
621	Benesti-Vard	5	2011	9	1	0	9.87654	39.5062	A. agrarius	male	adult	33	0	0	0	0	1	0	1
622	Benesti-Vard	5	2011	9	1	0	25.9259	39.5062	M. arvalis	female	adult	38.5	0	0	0	0	1	0	1
623	Benesti-Vard	5	2011	9	1	0	25.9259	39.5062	M. arvalis	male	adult	24	1	1	0	0	0	0	1
624	Benesti-Vard	5	2011	9	1	0	25.9259	39.5062	M. arvalis	female	adult	30	0	0	0	0	1	0	1
625	Benesti-Vard	6	2011	9	1	0	14.2857	16.0714	M. arvalis	male	adult	42	1	1	0	0	1	0	2
626	Benesti-Vard	6	2011	9	1	0	14.2857	16.0714	M. arvalis	female	subadult	19	0	0	0	0	1	0	1
627	Benesti-Vard	6	2011	9	1	0	14.2857	16.0714	M. arvalis	male	adult	46	0	0	0	0	1	0	1
628	Benesti-Vard	6	2011	9	1	0	14.2857	16.0714	M. arvalis	male	adult	39	1	3	0	0	1	0	2
629	Benesti-Vard	6	2011	9	1	0	14.2857	16.0714	M. arvalis	female	adult	24	0	0	0	0	1	0	1
630	Benesti-Vard	6	2011	9	1	0	14.2857	16.0714	M. arvalis	female	adult	36.5	0	0	0	0	1	0	1
631	Benesti-Vard	6	2011	9	1	0	1.78571	16.0714	A. agrarius	female	adult	28	1	1	1	1	1	1	4
632	Benesti-Vard	6	2011	9	1	0	14.2857	16.0714	M. arvalis	male	adult	49	1	1	0	0	1	0	2
633	Benesti-Vard	6	2011	9	1	0	14.2857	16.0714	M. arvalis	male	adult	35	0	0	0	0	1	0	1
634	Benesti-Vard	7	2011	9	1	0	7.59494	7.59494	M. arvalis	male	adult	NA	1	6	1	1	1	1	4
635	Benesti-Vard	7	2011	9	1	0	7.59494	7.59494	M. arvalis	female	subadult	NA	1	2	1	1	1	0	3
636	Benesti-Vard	7	2011	9	1	0	7.59494	7.59494	M. arvalis	female	adult	26.5	0	0	0	0	1	0	1
637	Benesti-Vard	7	2011	9	1	0	7.59494	7.59494	M. arvalis	male	adult	NA	1	1	0	0	1	0	2
638	Benesti-Vard	7	2011	9	1	0	7.59494	7.59494	M. arvalis	male	subadult	NA	0	0	0	0	1	0	1
639	Benesti-Vard	7	2011	9	1	0	7.59494	7.59494	M. arvalis	female	adult	NA	0	0	0	0	0	0	0
640	Benesti-Vard	8	2011	9	1	0	3.7037	3.7037	M. arvalis	female	subadult	NA	0	0	0	0	1	0	1
641	Benesti-Vard	8	2011	9	1	0	3.7037	3.7037	M. arvalis	female	adult	NA	0	0	0	0	1	0	1
642	Benesti-Vard	9	2011	9	1	1	3.52941	3.52941	M. arvalis	male	adult	NA	1	5	0	0	1	0	2
643	Benesti-Vard	9	2011	9	1	1	3.52941	3.52941	M. arvalis	male	adult	NA	0	0	0	0	1	0	1
644	Benesti-Vard	9	2011	9	1	1	3.52941	3.52941	M. arvalis	NA	adult	NA	0	0	1	1	0	0	1
645	Benesti-Vard	12	2011	9	1	0	15.5556	15.5556	M. arvalis	female	adult	31	0	0	0	0	0	0	0
646	Benesti-Vard	12	2011	9	1	0	15.5556	15.5556	M. arvalis	female	adult	33.5	0	0	0	0	0	0	0
647	Benesti-Vard	12	2011	9	1	0	15.5556	15.5556	M. arvalis	female	adult	24	0	0	0	0	0	0	0
648	Benesti-Vard	12	2011	9	1	0	15.5556	15.5556	M. arvalis	female	subadult	26	0	0	0	0	0	0	0
649	Benesti-Vard	12	2011	9	1	0	15.5556	15.5556	M. arvalis	female	adult	23	1	2	0	0	1	0	2
650	Benesti-Vard	12	2011	9	1	0	15.5556	15.5556	M. arvalis	male	adult	35	1	1	0	0	1	0	2
651	Benesti-Vard	13	2011	9	0	0	4.93827	30.8642	M. subterraneus	female	subadult	9.5	0	0	0	0	1	0	1
652	Benesti-Vard	13	2011	9	0	0	25.9259	30.8642	A. agrarius	female	subadult	14.5	1	1	1	19	1	0	3
653	Benesti-Vard	13	2011	9	0	0	4.93827	30.8642	M. subterraneus	female	subadult	NA	0	0	0	0	0	0	0
654	Benesti-Vard	13	2011	9	0	0	25.9259	30.8642	A. agrarius	male	subadult	16.5	1	1	1	2	0	1	3
655	Benesti-Vard	13	2011	9	0	0	4.93827	30.8642	M. subterraneus	male	subadult	10.5	0	0	0	0	0	1	1
656	Benesti-Vard	13	2011	9	0	0	4.93827	30.8642	M. subterraneus	female	adult	20	1	1	0	0	1	1	3
657	Benesti-Vard	13	2011	9	0	0	25.9259	30.8642	A. agrarius	female	adult	28	1	1	1	6	1	1	4
658	Benesti-Vard	13	2011	9	0	0	25.9259	30.8642	A. agrarius	male	subadult	NA	1	3	1	3	1	0	3
659	Benesti-Vard	13	2011	9	0	0	25.9259	30.8642	A. agrarius	male	subadult	15	1	1	1	3	1	0	3
660	Benesti-Vard	13	2011	9	0	0	25.9259	30.8642	A. agrarius	male	subadult	15	0	0	0	0	0	1	1
661	Benesti-Vard	13	2011	9	0	0	25.9259	30.8642	A. agrarius	female	subadult	13.5	0	0	0	0	1	1	2
662	Benesti-Vard	13	2011	9	0	0	25.9259	30.8642	A. agrarius	male	subadult	14.5	1	2	0	0	1	0	2
663	Benesti-Vard	13	2011	9	0	0	25.9259	30.8642	A. agrarius	male	adult	34	1	1	0	0	0	0	1
664	Benesti-Vard	13	2011	9	0	0	25.9259	30.8642	A. agrarius	female	subadult	14	0	0	0	0	0	1	1
665	Benesti-Vard	13	2011	9	0	0	25.9259	30.8642	A. agrarius	female	subadult	13.5	1	3	0	0	0	1	2
666	Benesti-Vard	13	2011	9	0	0	25.9259	30.8642	A. agrarius	female	subadult	11	1	1	0	0	1	0	2
667	Benesti-Vard	13	2011	9	0	0	25.9259	30.8642	A. agrarius	male	subadult	17.5	1	2	1	1	0	0	2
668	Benesti-Vard	13	2011	9	0	0	25.9259	30.8642	A. agrarius	male	subadult	11	0	0	0	0	1	1	2
669	Benesti-Vard	13	2011	9	0	0	25.9259	30.8642	A. agrarius	male	subadult	18	0	0	0	0	0	1	1
670	Benesti-Vard	13	2011	9	0	0	25.9259	30.8642	A. agrarius	female	subadult	13.5	0	0	0	0	1	1	2
671	Benesti-Vard	13	2011	9	0	0	25.9259	30.8642	A. agrarius	male	subadult	14	1	1	1	2	0	0	2
672	Benesti-Vard	13	2011	9	0	0	25.9259	30.8642	A. agrarius	male	subadult	15	1	1	1	2	1	0	3
673	Benesti-Vard	13	2011	9	0	0	25.9259	30.8642	A. agrarius	female	subadult	13.5	0	0	0	0	1	0	1
